# Supplementary material for: Functional Metagenomics of the Bronchial Microbiome in COPD
Source: PLoS One. 2015 Dec 3;10(12):e0144448. doi: 10.1371/journal.pone.0144448 (PMC4669145; doi:10.1371/journal.pone.0144448)
Supplement: S1 Table — (Wilcoxon test). (XLSX) [file pone.0144448.s002.xlsx]

## Sheet: Hoja1
S1 Table. Genera detected in stability and exacerbation samples through culture-independent analysis.
Genus	Relative abundance, median (IQR)		p-value
	Stability	Exacerbation
Actinomycetales_Other_Other	0 (0-0.291321)	0 (0-0.135823)	0.465
Actinomycetaceae_Other	0 (0-0.015155)	0 (0-0)	0.285
Actinomyces	0.449243 (0.093478-1.824873)	0.988448 (0.209118-1.859988)	0.575
Corynebacteriaceae_Other	0 (0-0.026101)	0 (0-0)	0.285
Corynebacterium	0.132507 (0.007391-20.808308)	0 (0-1.465714)	0.463
Dermabacter	0 (0-0)	0 (0-0)	0.317
Rothia	0.665289 (0.341033-2.369658)	4.594456 (0.237987-5.556664)	0.057
Propionibacterium	0 (0-0)	0 (0-0.008386)	0.655
Atopobium	0.047658 (0.011404-0.103559)	0.052869 (0.005636-0.160980)	0.917
Bacteroidales_Other_Other	0 (0-0)	0 (0-0.029415)	0.273
Bacteroides	0 (0-0.011484)	0 (0-0)	0.109
Porphyromonas	0.112392 (0.009173-1.141365)	0.445787 (0.002806-1.176862)	0.735
Tannerella	0 (0-0.022732)	0 (0-0.141388)	0.273
Prevotellaceae_Other	0 (0-0)	0 (0-0.016907)	0.18
Prevotella	0.165603 (0.71888-1.597566)	0.728210 (0.038032-2.826099)	0.499
Alistipes	0 (0-0)	0 (0-0.006374)	0.18
Flavobacteriaceae_Other	0.025165 (0.002464-0.098593)	0 (0-0.064967)	0.173
Capnocytophaga	0.034211 (0-0.241543)	0.011181 (0-0.227087)	0.893
Bacilli_Other_Other_Other	0 (0-0)	0 (0-0)	0.655
Staphylococcus	0 (0-0.008553)	0 (0-0.006374)	1
Gemella	1.105202 (0.596846-2.681259)	2.835010 (0.963342-8.092348)	0.401
Lactobacillales_Other_Other	0 (0-0.006879)	0 (0-0.006374)	1
Abiotrophia	0.021400 (0-0.065076)	0 (0-0.101443)	0.715
Carnobacteriaceae_Other	0 (0-0)	0 (0-0)	0.655
Granulicatella	1.380097 (0.259300-2.091793)	1.796639 (0.319538-3.477826)	0.327
Lactobacillus	0.016860 (0-0.081677)	0.011225 (0-0.192420)	0.893
Streptococcus	17.649961 (9.649560-39.266662)	26.585540 (5.332880-49.954651)	0.674
Clostridiales_Other_Other	0 (0-0)	0 (0-0.006374)	0.18
Clostridiales_Other_Other	0 (0-0.045464)	0 (0-0.093561)	1
ClostridialesFamilyXI.IncertaeSedis_Other	0 (0-0.020638)	0 (0-0.041928)	1
Eubacterium	0 (0-0.008633)	0.011181 (0-0.031154)	0.465
Mogibacterium	0.005052 (0-0.020116)	0 (0-0.052348)	0.686
Lachnospiraceae_Other	0.025010 (0-0.103018)	0.044904 (0.005612-0.239862)	0.173
Catonella	0 (0-0.034977)	0 (0-0.008386)	1
Moryella	0 (0-0.017265)	0 (0-0.094130)	0.273
Oribacterium	0.005702 (0-0.043002)	0.084614 (0-0.384102)	0.08
Peptostreptococcus	0 (0-0.032602)	0 (0-0.008386)	0.715
Ruminococcaceae_Other	0 (0-0)	0 (0-0.008418)	0.285
Oscillospira	0 (0-0.006879)	0 (0-0)	0.18
Veillonellaceae_Other	0 (0-0.027659)	0 (0-0.006374)	0.144
Dialister	0 (0-0.013759)	0 (0-0)	0.18
Selenomonas	0 (0-0)	0 (0-0.016837)	0.593
Veillonella	0.915813 (0.222232-3.338199)	1.234175 (0.444027-2.043905)	0.484
Fusobacteriaceae_Other	0 (0-0.007391)	0 (0-0)	0.18
Fusobacterium	0.074727 (0.013436-0.491700)	0.268827 (0-0.812976)	0.499
Leptotrichia	0.148941 (0.029554-0.793320)	0.197698 (0.046451-0.547332)	0.866
p_Proteobacteria_Other_Other_Other_Other	0 (0-0)	0 (0-0.015878)	0.144
Alcaligenaceae_Other	0 (0-0)	0 (0-0)	0.317
Alcaligenaceae_Other_	0 (0-0.007391)	0 (0-0)	0.18
Achromobacter	0.005350 (0-0.762469)	0 (0-3.244242)	0.465
Lautropia	0.004928 (0-0.085001)	0 (0-0)	0.715
Eikenella	0 (0-0)	0 (0-0.019737)	1
Kingella	0 (0-0.006044)	0 (0-0.025554)	0.465
Neisseria	0.168560 (0-0.938936)	0.572747 (0-4.375932)	0.5
Campylobacter	0.027735 (0.002293-0.072128)	0.029764 (0.002795-0.237549)	0.398
Gammaproteobacteria_Other_Other_Other	0 (0-0.387404)	0 (0-0.120938)	0.893
Escherichia	0 (0-0)	0 (0-0)	0.655
Pasteurellaceae_Other	0.057019 (0-0.298867)	0 (0-0.557822)	0.893
Actinobacillus	0 (0-0.014783)	0 (0-0.143351)	0.715
Aggregatibacter	0.004928 (0-0.014764)	0 (0-0)	0.465
Haemophilus	2.293796 (0.271871-65.168305)	4.099059 (0.58056-71.086074)	1
Pseudomonadales_Other_Other	0 (0-0.151687)	0 (0-0.018606)	0.285
Moraxella	0.004030 (0-23.035369)	0.022543 (0-47.082521)	0.753
Pseudomonadaceae_Other	0 (0-0.741750)	0 (0-0)	1
Pseudomonas	0.005755 (0-8.807599)	0 (0-0.160955)	0.715
F16_Other_	0 (0-0)	0 (0-0.019713)	0.144
EW055_Other_Other_	0 (0-0.057418)	0.011203 (0-0.364219)	0.225
Bulleidia	0.005755 (0-0.034895)	0.016978 (0-0.100672)	0.249
